# Supplementary material for: A preliminary attempt to investigate mirror self-recognition in Octopus vulgaris
Source: Front Physiol. 2022 Aug 30;13:951808. doi: 10.3389/fphys.2022.951808 (PMC9468443; doi:10.3389/fphys.2022.951808)
Supplement: Supplementary file 5 [file DataSheet1.XLSX]

## Sheet: RawData
Animal	Sex	Weight	Group	Phase	Trial	Stimulus	Conspecific	Mark	LA_Ref	LA_Test	LT_Stim	PhysCont	Behind	Attack	ActAvoid	Bishop	Unil	PassCl	ClMan	Grooming	TouchMark	Note
12/101	M	154	Panel	Familiarization	1	Panel			4.74	10	18.14	291.95	5	0	0	0	3	0	0	0
12/101	M	154	Panel	Familiarization	2	Panel			4.74	6.34	28.78	324.57	4	0	0	0	4	0	0	0
12/101	M	154	Panel	Familiarization	3	Panel			2.73	2.21	7.12	19.16	1	0	0	0	1	0	0	0
12/101	M	154	Panel	Familiarization	4	Panel			2.73	2.94	868.87	231.97	2	0	0	0	2	0	0	0
12/101	M	154	Panel	Test	5	Panel		Sham	2.65	2.52	5.82	50.46	1	0	0	0	0	0	0	5	5
12/101	M	154	Panel	Familiarization	1	Mirror			4.74	2.82	19.34	806.95	5	1	0	4	7	0	0	0
12/101	M	154	Panel	Familiarization	2	Mirror			4.74	7.44	4.98	812.13	7	2	0	2	4	0	0	0
12/101	M	154	Panel	Familiarization	3	Mirror			2.73	3.39	6.31	273.66	4	1	0	2	3	0	0	0
12/101	M	154	Panel	Familiarization	4	Mirror			2.73	8.65	4.18	672.26	2	1	1	5	3	0	0	0
12/101	M	154	Panel	Test	5	Mirror		Sham	2.65	4.45	5.86	661.86	1	0	0	6	3	1	0	0	0
12/107	M	244	Panel	Familiarization	1	Panel			2.75	4.12	12.45	289.45	1	0	0	0	1	0	0	0
12/107	M	244	Panel	Familiarization	2	Panel			2.75	9.23	3.38	200.68	5	0	0	0	2	0	0	0
12/107	M	244	Panel	Familiarization	3	Panel			4.44	2.03	82.58	31.76	0	0	0	0	0	0	1	1
12/107	M	244	Panel	Familiarization	4	Panel			4.44	4.48	15.46	85.44	1	0	0	0	0	0	1	1
12/107	M	244	Panel	Test	5	Panel		Red	2.39	2.29	16.7	5.76	0	0	0	0	0	0	0	0	0
12/107	M	244	Panel	Familiarization	1	Mirror			2.75	2.75	12.62	1025.55	6	0	0	1	1	0	0	0
12/107	M	244	Panel	Familiarization	2	Mirror			2.75	2.76	6.86	958.09	4	1	0	1	0	0	0	0
12/107	M	244	Panel	Familiarization	3	Mirror			4.44	4.2	58.56	9.6	0	0	1	2	1	0	0	0
12/107	M	244	Panel	Familiarization	4	Mirror			4.44	9.24	15.68	684.09	1	2	2	1	3	0	0	0
12/107	M	244	Panel	Test	5	Mirror		Red	2.39	4.59	10	207.93	1	0	1	2	2	0	0	0	0
12/121	M	180	Panel	Familiarization	1	Panel			3.06	3.6	6.12	170.86	0	0	0	0	2	0	1	1
12/121	M	180	Panel	Familiarization	2	Panel			3.06	3.88	8.03	163.22	2	0	0	0	1	0	1	1
12/121	M	180	Panel	Familiarization	3	Panel			4.5	3.32	6.06	64.02	0	0	0	0	1	0	0	0
12/121	M	180	Panel	Familiarization	4	Panel			4.5	7.66	10.34	295.6	5	0	0	0	3	0	0	0
12/121	M	180	Panel	Test	5	Panel		Sham	4.27	3.34	4.6	41.66	0	0	0	0	0	0	0	7	7
12/121	M	180	Panel	Familiarization	1	Mirror			3.06	4.94	14.52	302.05	4	2	0	0	1	0	0	0
12/121	M	180	Panel	Familiarization	2	Mirror			3.06	3.3	0.45	390.78	7	2	1	0	2	0	0	0
12/121	M	180	Panel	Familiarization	3	Mirror			4.5	14.14	5	620.14	5	1	0	0	3	0	0	0
12/121	M	180	Panel	Familiarization	4	Mirror			4.5	6.86	25.26	389.42	7	2	2	2	3	0	0	0
12/121	M	180	Panel	Test	5	Mirror		Sham	4.27	6.8	7.86	1258.31	1	0	0	1	4	0	0	3	6
12/123	F	240	Panel	Familiarization	1	Panel			3.5	3.48	12.5	680.35	2	0	0	0	0	0	0	0
12/123	F	240	Panel	Familiarization	2	Panel			3.5	3.02	4.62	142.88	2	0	0	0	0	0	0	0
12/123	F	240	Panel	Familiarization	3	Panel			3.57	2.62	6.53	62.81	1	0	0	0	1	0	0	0
12/123	F	240	Panel	Familiarization	4	Panel			3.57	2.79	5.6	8.46	0	0	0	0	0	0	0	0
12/123	F	240	Panel	Test	5	Panel		Sham	4.61	2.94	9.34	103.01	0	0	0	1	0	0	1	8	7
12/123	F	240	Panel	Familiarization	1	Mirror			3.5	2.28	1447.57	77.46	0	0	7	4	0	0	0	0
12/123	F	240	Panel	Familiarization	2	Mirror			3.5	2.93	3.69	120.76	0	0	2	3	1	0	0	0
12/123	F	240	Panel	Familiarization	3	Mirror			3.57	4.06	13.16	128.62	0	0	0	2	2	0	0	1
12/123	F	240	Panel	Familiarization	4	Mirror			3.57	2.29	8.46	246.26	0	0	1	5	6	0	2	0
12/123	F	240	Panel	Test	5	Mirror		Sham	4.61	6.17	11.54	22.79	0	0	6	6	3	0	0	0	0
12/109	M	406	Social	Test	5	NoStimulus		Red	2.83	3.32				0	0	0	0	0	0	0	0
12/109	M	406	Social	Familiarization	1	Mirror			7.05	5.16	432.29	335.02	1	0	1	5	0	0	0	0
12/109	M	406	Social	Familiarization	2	Mirror			7.05	3.06	287.92	536.78	0	0	0	5	0	0	0	0
12/109	M	406	Social	Familiarization	3	Mirror			5.1	9.08	818.37	218.21	0	0	0	3	0	0	0	0
12/109	M	406	Social	Familiarization	4	Mirror			5.1	39.38	1238.17	67.98	0	0	0	2	0	0	1	0
12/109	M	406	Social	Test	5	Mirror		Red	2.83	20.43	1309.08	0.58	0	0	0	1	0	0	1	2	3
12/109	M	406	Social	Familiarization	1	Conspecific	12/117		7.05	10.48	964.79	0.6		0	1	0	0	0	0	0
12/109	M	406	Social	Familiarization	2	Conspecific	12/117		7.05	9.12	1801	0		0	0	0	0	0	1	3
12/109	M	406	Social	Familiarization	3	Conspecific	12/117		5.1	6.26	169.95	86.04		0	1	0	0	0	0	0
12/109	M	406	Social	Familiarization	4	Conspecific	12/117		5.1	3.26	160.92	109.86		0	1	2	0	0	0	0
12/110	F	334	Social	Test	5	NoStimulus		Red	3.87	3.62				0	0	0	0	0	0	7	6
12/110	F	334	Social	Familiarization	1	Mirror			7.62	34.72	9.72	260.04	2	2	1	4	0	0	0	1
12/110	F	334	Social	Familiarization	2	Mirror			7.62	5.98	30.84	23.48	0	0	1	0	1	0	0	0
12/110	F	334	Social	Familiarization	3	Mirror			7.99	8.2	10.62	226.68	7	0	0	1	1	0	0	0
12/110	F	334	Social	Familiarization	4	Mirror			7.99	6.64	47.5	112.46	4	1	0	2	2	0	0	0
12/110	F	334	Social	Test	5	Mirror		Red	3.87	3.9	8.52	53.98	0	0	0	0	0	0	1	4	1
12/110	F	334	Social	Familiarization	1	Conspecific	12/111		7.62	11.84	175.2	923.81		2	0	0	4	0	0	0
12/110	F	334	Social	Familiarization	2	Conspecific	12/111		7.62	4.6	685.23	691.9		0	0	2	2	0	0	0
12/110	F	334	Social	Familiarization	3	Conspecific	12/111		7.99	3.3	190.5	1615.04		3	1	4	0	0	0	0
12/110	F	334	Social	Familiarization	4	Conspecific	12/111		7.99	3.08	3.82	937.51		6	1	1	4	0	0	0
12/111	F	300	Social	Test	5	NoStimulus		Red	5.08	3.46				0	0	0	0	0	0	6	4
12/111	F	300	Social	Familiarization	1	Mirror			45.78	8.38	141	48.94	0	0	0	3	2	1	0	0
12/111	F	300	Social	Familiarization	2	Mirror			45.78	3.68	1801	0	0	0	3	3	1	3	0	0
12/111	F	300	Social	Familiarization	3	Mirror			22.51	13.44	48.8	174.68	0	0	0	8	3	4	0	0
12/111	F	300	Social	Familiarization	4	Mirror			22.51	13.94	156.06	487.45	4	0	0	3	5	0	0	0
12/111	F	300	Social	Test	5	Mirror		Red	5.08	5.98	158.42	14.46	0	0	2	8	1	0	0	2	2
12/111	F	300	Social	Familiarization	1	Conspecific	12/110		45.78	70.92	914.25	9.14		0	3	3	0	0	0	0
12/111	F	300	Social	Familiarization	2	Conspecific	12/110		45.78													The video of this trial was lost before it could be analysed
12/111	F	300	Social	Familiarization	3	Conspecific	12/110		22.51	26.76	201.28	201.58		0	5	8	1	6	0	0
12/111	F	300	Social	Familiarization	4	Conspecific	12/110		22.51	12.2	45.18	537.36		0	5	7	2	1	0	0
12/117	M	380	Social	Test	5	NoStimulus		Red	2.34	2.8				1	0	0	0	0	0	0	1
12/117	M	380	Social	Familiarization	1	Mirror			4.37	3.06	25.94	1068.94	7	1	0	0	8	0	0	0
12/117	M	380	Social	Familiarization	2	Mirror			4.37	2.22	15.74	457.59	2	4	0	0	10	0	0	0
12/117	M	380	Social	Familiarization	3	Mirror			2.49	2.86	17.6	1350.07	3	1	0	0	5	0	0	0
12/117	M	380	Social	Familiarization	4	Mirror			2.49	2.9	15.2	614.28	5	1	0	0	3	0	0	0
12/117	M	380	Social	Test	5	Mirror		Red	2.34	2.84	1246.51	43.6	0	2	0	0	1	0	0	0	0
12/117	M	380	Social	Familiarization	1	Conspecific	12/109		4.37	3.46	958.05	847.97		1	0	0	3	36	1	0
12/117	M	380	Social	Familiarization	2	Conspecific	12/109		4.37	9.24	612.6	1205.17		2	0	0	3	5	1	1
12/117	M	380	Social	Familiarization	3	Conspecific	12/109		2.49	2.26	6.12	753.41		1	0	0	1	0	1	2
12/117	M	380	Social	Familiarization	4	Conspecific	12/109		2.49	3.12	1.98	1461.48		2	0	0	5	0	0	0

## Sheet: MeanIndiv_L
Animal	Group	Phase	Stimulus	LT_Stim	PhysCont	Behind	Attack	ActAvoid	Bishop	Unil	PassCl	ClMan	Grooming
12/101	Panel	Familiarization	Panel	230.727	216.912	3	0	0	0	2.5	0	0	0
12/101	Panel	Familiarization	Mirror	8.7025	641.25	4.5	1.25	0.25	3.25	4.25	0	0	0
12/107	Panel	Familiarization	Panel	28.4675	151.832	1.75	0	0	0	0.75	0	0.5	0.5
12/107	Panel	Familiarization	Mirror	23.43	669.332	2.75	0.75	0.75	1.25	1.25	0	0	0
12/121	Panel	Familiarization	Panel	7.6375	173.425	1.75	0	0	0	1.75	0	0.5	0.5
12/121	Panel	Familiarization	Mirror	11.3075	425.597	5.75	1.75	0.75	0.5	2.25	0	0	0
12/123	Panel	Familiarization	Panel	7.3125	223.625	1.25	0	0	0	0.25	0	0	0
12/123	Panel	Familiarization	Mirror	368.22	143.275	0	0	2.5	3.5	2.25	0	0.5	0.25
12/109	Social	Familiarization	Mirror	694.188	289.498		0	0.25	3.75	0	0	0.25	0
12/109	Social	Familiarization	Conspecific	774.165	49.125		0	0.75	0.5	0	0	0.25	0.75
12/110	Social	Familiarization	Mirror	24.67	155.665		0.75	0.5	1.75	1	0	0	0.25
12/110	Social	Familiarization	Conspecific	263.688	1042.07		2.75	0.5	1.75	2.5	0	0	0
12/111	Social	Familiarization	Mirror	536.715	177.767		0	0.75	4.25	2.75	2	0	0
12/111	Social	Familiarization	Conspecific	386.903	249.36		0	4.33333	6	1	2.33333	0	0
12/117	Social	Familiarization	Mirror	18.62	872.72		1.75	0	0	6.5	0	0	0
12/117	Social	Familiarization	Conspecific	394.688	1067.01		1.5	0	0	3	10.25	0.75	0.75

## Sheet: MeanIndiv_W
Animal	Group	Phase	LT_Stim_C	LT_Stim_M	PhysCont_C	PhysCont_M	Behind_C	Behind_M	Attack_C	Attack_M	ActAvoid_C	ActAvoid_M	Bishop_C	Bishop_M	Unil_C	Unil_M	PassCl_C	PassCl_M	ClMan_C	ClMan_M	Grooming_C	Grooming_M
12/101	Panel	Familiarization	230.727	8.7025	216.912	641.25	3	4.5	0	1.25	0	0.25	0	3.25	2.5	4.25	0	0	0	0	0	0
12/107	Panel	Familiarization	28.4675	23.43	151.832	669.332	1.75	2.75	0	0.75	0	0.75	0	1.25	0.75	1.25	0	0	0.5	0	0.5	0
12/121	Panel	Familiarization	7.6375	11.3075	173.425	425.597	1.75	5.75	0	1.75	0	0.75	0	0.5	1.75	2.25	0	0	0.5	0	0.5	0
12/123	Panel	Familiarization	7.3125	368.22	223.625	143.275	1.25	0	0	0	0	2.5	0	3.5	0.25	2.25	0	0	0	0.5	0	0.25
12/109	Social	Familiarization	774.165	694.188	49.125	289.498			0	0	0.75	0.25	0.5	3.75	0	0	0	0	0.25	0.25	0.75	0
12/110	Social	Familiarization	263.688	24.67	1042.07	155.665			2.75	0.75	0.5	0.5	1.75	1.75	2.5	1	0	0	0	0	0	0.25
12/111	Social	Familiarization	386.903	536.715	249.36	177.767			0	0	4.33333	0.75	6	4.25	1	2.75	2.33333	2	0	0	0	0
12/117	Social	Familiarization	394.688	18.62	1067.01	872.72			1.5	1.75	0	0	0	0	3	6.5	10.25	0	0.75	0	0.75	0

## Sheet: DataGroupedPlots
Animal	Group	Stimulus	Behaviour	BehavStim	Value
12/101	Panel	Mirror	Attack	AttackM	1.25
12/107	Panel	Mirror	Attack	AttackM	0.75
12/121	Panel	Mirror	Attack	AttackM	1.75
12/123	Panel	Mirror	Attack	AttackM	0
12/109	Social	Mirror	Attack	AttackM	0
12/110	Social	Mirror	Attack	AttackM	0.75
12/111	Social	Mirror	Attack	AttackM	0
12/117	Social	Mirror	Attack	AttackM	1.75
12/101	Panel	Control	Attack	AttackC	0
12/107	Panel	Control	Attack	AttackC	0
12/121	Panel	Control	Attack	AttackC	0
12/123	Panel	Control	Attack	AttackC	0
12/109	Social	Control	Attack	AttackC	0
12/110	Social	Control	Attack	AttackC	2.75
12/111	Social	Control	Attack	AttackC	0
12/117	Social	Control	Attack	AttackC	1.5
12/101	Panel	Mirror	ActAvoid	ActAvoidM	0.25
12/107	Panel	Mirror	ActAvoid	ActAvoidM	0.75
12/121	Panel	Mirror	ActAvoid	ActAvoidM	0.75
12/123	Panel	Mirror	ActAvoid	ActAvoidM	2.5
12/109	Social	Mirror	ActAvoid	ActAvoidM	0.25
12/110	Social	Mirror	ActAvoid	ActAvoidM	0.5
12/111	Social	Mirror	ActAvoid	ActAvoidM	0.75
12/117	Social	Mirror	ActAvoid	ActAvoidM	0
12/101	Panel	Control	ActAvoid	ActAvoidC	0
12/107	Panel	Control	ActAvoid	ActAvoidC	0
12/121	Panel	Control	ActAvoid	ActAvoidC	0
12/123	Panel	Control	ActAvoid	ActAvoidC	0
12/109	Social	Control	ActAvoid	ActAvoidC	0.75
12/110	Social	Control	ActAvoid	ActAvoidC	0.5
12/111	Social	Control	ActAvoid	ActAvoidC	4.33333
12/117	Social	Control	ActAvoid	ActAvoidC	0
12/101	Panel	Mirror	Bishop	BishopM	3.25
12/107	Panel	Mirror	Bishop	BishopM	1.25
12/121	Panel	Mirror	Bishop	BishopM	0.5
12/123	Panel	Mirror	Bishop	BishopM	3.5
12/109	Social	Mirror	Bishop	BishopM	3.75
12/110	Social	Mirror	Bishop	BishopM	1.75
12/111	Social	Mirror	Bishop	BishopM	4.25
12/117	Social	Mirror	Bishop	BishopM	0
12/101	Panel	Control	Bishop	BishopC	0
12/107	Panel	Control	Bishop	BishopC	0
12/121	Panel	Control	Bishop	BishopC	0
12/123	Panel	Control	Bishop	BishopC	0
12/109	Social	Control	Bishop	BishopC	0.5
12/110	Social	Control	Bishop	BishopC	1.75
12/111	Social	Control	Bishop	BishopC	6
12/117	Social	Control	Bishop	BishopC	0
12/101	Panel	Mirror	Unil	UnilM	4.25
12/107	Panel	Mirror	Unil	UnilM	1.25
12/121	Panel	Mirror	Unil	UnilM	2.25
12/123	Panel	Mirror	Unil	UnilM	2.25
12/109	Social	Mirror	Unil	UnilM	0
12/110	Social	Mirror	Unil	UnilM	1
12/111	Social	Mirror	Unil	UnilM	2.75
12/117	Social	Mirror	Unil	UnilM	6.5
12/101	Panel	Control	Unil	UnilC	2.5
12/107	Panel	Control	Unil	UnilC	0.75
12/121	Panel	Control	Unil	UnilC	1.75
12/123	Panel	Control	Unil	UnilC	0.25
12/109	Social	Control	Unil	UnilC	0
12/110	Social	Control	Unil	UnilC	2.5
12/111	Social	Control	Unil	UnilC	1
12/117	Social	Control	Unil	UnilC	3
12/101	Panel	Mirror	PassCl	PassClM	0
12/107	Panel	Mirror	PassCl	PassClM	0
12/121	Panel	Mirror	PassCl	PassClM	0
12/123	Panel	Mirror	PassCl	PassClM	0
12/109	Social	Mirror	PassCl	PassClM	0
12/110	Social	Mirror	PassCl	PassClM	0
12/111	Social	Mirror	PassCl	PassClM	2
12/117	Social	Mirror	PassCl	PassClM	0
12/101	Panel	Control	PassCl	PassClC	0
12/107	Panel	Control	PassCl	PassClC	0
12/121	Panel	Control	PassCl	PassClC	0
12/123	Panel	Control	PassCl	PassClC	0
12/109	Social	Control	PassCl	PassClC	0
12/110	Social	Control	PassCl	PassClC	0
12/111	Social	Control	PassCl	PassClC	2.33333
12/117	Social	Control	PassCl	PassClC	10.25
12/101	Panel	Mirror	ClMan	ClManM	0
12/107	Panel	Mirror	ClMan	ClManM	0
12/121	Panel	Mirror	ClMan	ClManM	0
12/123	Panel	Mirror	ClMan	ClManM	0.5
12/109	Social	Mirror	ClMan	ClManM	0.25
12/110	Social	Mirror	ClMan	ClManM	0
12/111	Social	Mirror	ClMan	ClManM	0
12/117	Social	Mirror	ClMan	ClManM	0
12/101	Panel	Control	ClMan	ClManC	0
12/107	Panel	Control	ClMan	ClManC	0.5
12/121	Panel	Control	ClMan	ClManC	0.5
12/123	Panel	Control	ClMan	ClManC	0
12/109	Social	Control	ClMan	ClManC	0.25
12/110	Social	Control	ClMan	ClManC	0
12/111	Social	Control	ClMan	ClManC	0
12/117	Social	Control	ClMan	ClManC	0.75
12/101	Panel	Mirror	Grooming	GroomingM	0
12/107	Panel	Mirror	Grooming	GroomingM	0
12/121	Panel	Mirror	Grooming	GroomingM	0
12/123	Panel	Mirror	Grooming	GroomingM	0.25
12/109	Social	Mirror	Grooming	GroomingM	0
12/110	Social	Mirror	Grooming	GroomingM	0.25
12/111	Social	Mirror	Grooming	GroomingM	0
12/117	Social	Mirror	Grooming	GroomingM	0
12/101	Panel	Control	Grooming	GroomingC	0
12/107	Panel	Control	Grooming	GroomingC	0.5
12/121	Panel	Control	Grooming	GroomingC	0.5
12/123	Panel	Control	Grooming	GroomingC	0
12/109	Social	Control	Grooming	GroomingC	0.75
12/110	Social	Control	Grooming	GroomingC	0
12/111	Social	Control	Grooming	GroomingC	0
12/117	Social	Control	Grooming	GroomingC	0.75
